# Supplementary material for: Characterization of Bacillus Strains from Natural Honeybee Products with High Keratinolytic Activity and Antimicrobial Potential
Source: Microorganisms. 2023 Feb 11;11(2):456. doi: 10.3390/microorganisms11020456 (PMC9959047; doi:10.3390/microorganisms11020456)
Supplement: Supplementary file 1 [file microorganisms-11-00456-s001.zip]

Archive with 1 entries (1 files):
- microorganisms-2213446-supplementary.pdf
